# Supplementary material for: ﻿Three new species of the wolf spider genus Sinartoria Wang, Framenau & Zhang, 2021 (Araneae, Lycosidae) from southern China
Source: Zookeys. 2025 Jul 10;1244:213–23. doi: 10.3897/zookeys.1244.149186 (PMC12272081; doi:10.3897/zookeys.1244.149186)
Supplement: XML Treatment for Sinartoria [file zookeys.1244.149186-treatment1.xml]

<!DOCTYPE tp:taxon-treatment
  PUBLIC "-//TaxonX//DTD Taxonomic Treatment Publishing DTD v0 20100105//EN" "tax-treatment-NSO.dtd">
<tp:taxon-treatment xmlns:tp="http://www.plazi.org/taxpub"><tp:treatment-meta><kwd-group><label>Taxon classification</label><kwd>
                <named-content content-type="kingdom">Animalia</named-content>
              </kwd><kwd>
                <named-content content-type="order">Araneae</named-content>
              </kwd><kwd>
                <named-content content-type="family">Lycosidae</named-content>
              </kwd></kwd-group><mixed-citation publication-type="journal"><person-group><name><surname>Lu</surname><given-names>Jin-Zhen</given-names></name><name><surname>Zhang</surname><given-names>Zhi-Sheng</given-names></name><name><surname>Wang</surname><given-names>Lu-Yu</given-names></name></person-group><article-title>﻿Three new species of the wolf spider genus <italic><tp:taxon-name><tp:taxon-name-part taxon-name-part-type="genus" reg="Sinartoria">Sinartoria</tp:taxon-name-part></tp:taxon-name></italic> Wang, Framenau &amp; Zhang, 2021 (<tp:taxon-name><tp:taxon-name-part taxon-name-part-type="order">Araneae</tp:taxon-name-part></tp:taxon-name>, <tp:taxon-name><tp:taxon-name-part taxon-name-part-type="family">Lycosidae</tp:taxon-name-part></tp:taxon-name>) from southern China</article-title><source>Zookeys</source><day>10</day><month>07</month><year>2025</year><volume>1244</volume><fpage>213</fpage><lpage>223</lpage><pub-id pub-id-type="doi">10.3897/zookeys.1244.149186</pub-id></mixed-citation></tp:treatment-meta><tp:nomenclature><label>﻿Genus</label><tp:taxon-name>
              <object-id xmlns:xlink="http://www.w3.org/1999/xlink" content-type="arpha" xlink:type="simple">1569CB66-537B-53F0-AA38-A42030B0DF6D</object-id>
              <tp:taxon-name-part taxon-name-part-type="genus" reg="Sinartoria">Sinartoria</tp:taxon-name-part>
            </tp:taxon-name><tp:taxon-authority>Wang, Framenau &amp; Zhang, 2021</tp:taxon-authority></tp:nomenclature><tp:treatment-sec sec-type="type species" id="SECID0ECNAC"><title>Type species.</title><p><italic><tp:taxon-name><tp:taxon-name-part taxon-name-part-type="genus" reg="Sinartoria">Sinartoria</tp:taxon-name-part><tp:taxon-name-part taxon-name-part-type="species" reg="damingshanensis">damingshanensis</tp:taxon-name-part></tp:taxon-name></italic> Wang, Framenau &amp; Zhang, 2021.</p></tp:treatment-sec><tp:treatment-sec sec-type="diagnosis" id="SECID0ETNAC"><title>Diagnosis.</title><p>Males of this genus is similar to <italic><tp:taxon-name><tp:taxon-name-part taxon-name-part-type="genus" reg="Lobizon">Lobizon</tp:taxon-name-part></tp:taxon-name></italic> Piacentini &amp; Grismado, 2009 in having a long embolus resting in a groove of a broad terminal apophysis, but can be distinguished by several key characters: (1) a strongly sclerotized basoembolic apophysis (vs. weakly sclerotized and lamellar in <italic><tp:taxon-name><tp:taxon-name-part taxon-name-part-type="genus" reg="Lobizon">Lobizon</tp:taxon-name-part></tp:taxon-name></italic>); (2) both membranous terminal apophysis 1 (TA1) and sclerotized, groove-like terminal apophysis 2 (TA2) are present (vs. TA2 only in <italic><tp:taxon-name><tp:taxon-name-part taxon-name-part-type="genus" reg="Lobizon">Lobizon</tp:taxon-name-part></tp:taxon-name></italic>); and (3) a median apophysis with three arms (<abbrev xmlns:xlink="http://www.w3.org/1999/xlink" xlink:title="anterior arm of median apophysis" id="ABBRID0EOOAC" xlink:type="simple">AA</abbrev>, <abbrev xmlns:xlink="http://www.w3.org/1999/xlink" xlink:title="retrolateral arm of median apophysis" id="ABBRID0ESOAC" xlink:type="simple">RA</abbrev>, <abbrev xmlns:xlink="http://www.w3.org/1999/xlink" xlink:title="posterior arm of median apophysis" id="ABBRID0EWOAC" xlink:type="simple">PA</abbrev>). Females can be recognized by a spermatheca with compact stalk and small protruding head (vs. stalk sinuous in <italic><tp:taxon-name><tp:taxon-name-part taxon-name-part-type="genus" reg="Lobizon">Lobizon</tp:taxon-name-part></tp:taxon-name></italic>) (<xref ref-type="bibr" rid="B10">Wang et al. 2021</xref>; <xref ref-type="bibr" rid="B11">Wang et al. 2024</xref>).</p></tp:treatment-sec><tp:treatment-sec sec-type="description" id="SECID0EJPAC"><title>Description.</title><p>Carapace yellowish brown. Eye region black with white setae. Chelicerae with 3 promarginal and 2 retromarginal teeth. Sternum yellow brown, heart-shaped. Legs with brown annulations. Opisthosoma oval, dorsum showing lanceolate cardiac mark anteriorly and black posterior patterning; males with white patch near anal tubercle. Ventral surface yellow with short spinnerets (<xref ref-type="bibr" rid="B10">Wang et al. 2021</xref>).</p></tp:treatment-sec><tp:treatment-sec sec-type="Composition" id="SECID0ETPAC"><title>Composition.</title><p>Three new species: <italic><tp:taxon-name><tp:taxon-name-part taxon-name-part-type="genus" reg="Sinartoria">S.</tp:taxon-name-part><tp:taxon-name-part taxon-name-part-type="species" reg="dui">dui</tp:taxon-name-part></tp:taxon-name></italic> sp. nov., <italic><tp:taxon-name><tp:taxon-name-part taxon-name-part-type="genus" reg="Sinartoria">S.</tp:taxon-name-part><tp:taxon-name-part taxon-name-part-type="species" reg="maolan">maolan</tp:taxon-name-part></tp:taxon-name></italic> sp. nov. and <italic><tp:taxon-name><tp:taxon-name-part taxon-name-part-type="genus" reg="Sinartoria">S.</tp:taxon-name-part><tp:taxon-name-part taxon-name-part-type="species" reg="nanling">nanling</tp:taxon-name-part></tp:taxon-name></italic> sp. nov. <italic><tp:taxon-name><tp:taxon-name-part taxon-name-part-type="genus" reg="Sinartoria">Sinartoria</tp:taxon-name-part><tp:taxon-name-part taxon-name-part-type="species" reg="damingshanensis">damingshanensis</tp:taxon-name-part></tp:taxon-name></italic> Wang, Framenau &amp; Zhang, 2021, <italic><tp:taxon-name><tp:taxon-name-part taxon-name-part-type="genus" reg="Sinartoria">S.</tp:taxon-name-part><tp:taxon-name-part taxon-name-part-type="species" reg="hamata">hamata</tp:taxon-name-part></tp:taxon-name></italic> Wang &amp; Li, 2024 and <italic><tp:taxon-name><tp:taxon-name-part taxon-name-part-type="genus" reg="Sinartoria">S.</tp:taxon-name-part><tp:taxon-name-part taxon-name-part-type="species" reg="zhuangia">zhuangia</tp:taxon-name-part></tp:taxon-name></italic> Wang, Framenau &amp; Zhang, 2021.</p></tp:treatment-sec><tp:treatment-sec sec-type="distribution" id="SECID0E3BAE"><title>Distribution.</title><p>China (Guangdong, Guangxi, Guizhou) and Vietnam.</p></tp:treatment-sec><ref-list><ref id="B10"><mixed-citation xmlns:xlink="http://www.w3.org/1999/xlink" xlink:type="simple"><person-group><name name-style="western"><surname>Wang</surname><given-names>LY</given-names></name><name name-style="western"><surname>Framenau</surname><given-names>VW</given-names></name><name name-style="western"><surname>Zhang</surname><given-names>ZS</given-names></name></person-group> (<year>2021</year>) <article-title>A further study on the wolf spider subfamily <tp:taxon-name><tp:taxon-name-part taxon-name-part-type="subfamily">Artoriinae</tp:taxon-name-part></tp:taxon-name> from China (<tp:taxon-name><tp:taxon-name-part taxon-name-part-type="order">Araneae</tp:taxon-name-part></tp:taxon-name>: <tp:taxon-name><tp:taxon-name-part taxon-name-part-type="family">Lycosidae</tp:taxon-name-part></tp:taxon-name>).</article-title><source>Zootaxa</source><volume>4964</volume>(<issue>3</issue>): <fpage>571</fpage>–<lpage>584</lpage>. <ext-link xlink:href="10.11646/zootaxa.4964.3.8" ext-link-type="doi" xlink:type="simple">https://doi.org/10.11646/zootaxa.4964.3.8</ext-link></mixed-citation></ref><ref id="B11"><mixed-citation xmlns:xlink="http://www.w3.org/1999/xlink" xlink:type="simple"><person-group><name name-style="western"><surname>Wang</surname><given-names>LY</given-names></name><name name-style="western"><surname>Li</surname><given-names>SQ</given-names></name><name name-style="western"><surname>Pham</surname><given-names>DS</given-names></name></person-group> (<year>2024</year>) <article-title>The wolf spiders of three national parks in Northern Vietnam (<tp:taxon-name><tp:taxon-name-part taxon-name-part-type="order">Araneae</tp:taxon-name-part></tp:taxon-name>: <tp:taxon-name><tp:taxon-name-part taxon-name-part-type="family">Lycosidae</tp:taxon-name-part></tp:taxon-name>).</article-title><source>Zootaxa</source><volume>5537</volume>(<issue>2</issue>): <fpage>234</fpage>–<lpage>244</lpage>. <ext-link xlink:href="10.11646/zootaxa.5537.2.4" ext-link-type="doi" xlink:type="simple">https://doi.org/10.11646/zootaxa.5537.2.4</ext-link></mixed-citation></ref></ref-list></tp:taxon-treatment>
