# Supplementary material for: ﻿Three new species of the wolf spider genus Sinartoria Wang, Framenau & Zhang, 2021 (Araneae, Lycosidae) from southern China
Source: Zookeys. 2025 Jul 10;1244:213–23. doi: 10.3897/zookeys.1244.149186 (PMC12272081; doi:10.3897/zookeys.1244.149186)
Supplement: XML Treatment for Sinartoria dui [file zookeys.1244.149186-treatment2.xml]

<!DOCTYPE tp:taxon-treatment
  PUBLIC "-//TaxonX//DTD Taxonomic Treatment Publishing DTD v0 20100105//EN" "tax-treatment-NSO.dtd">
<tp:taxon-treatment xmlns:tp="http://www.plazi.org/taxpub"><tp:treatment-meta><kwd-group><label>Taxon classification</label><kwd>
                <named-content content-type="kingdom">Animalia</named-content>
              </kwd><kwd>
                <named-content content-type="order">Araneae</named-content>
              </kwd><kwd>
                <named-content content-type="family">Lycosidae</named-content>
              </kwd></kwd-group><mixed-citation publication-type="journal"><person-group><name><surname>Lu</surname><given-names>Jin-Zhen</given-names></name><name><surname>Zhang</surname><given-names>Zhi-Sheng</given-names></name><name><surname>Wang</surname><given-names>Lu-Yu</given-names></name></person-group><article-title>﻿Three new species of the wolf spider genus <italic><tp:taxon-name><tp:taxon-name-part taxon-name-part-type="genus" reg="Sinartoria">Sinartoria</tp:taxon-name-part></tp:taxon-name></italic> Wang, Framenau &amp; Zhang, 2021 (<tp:taxon-name><tp:taxon-name-part taxon-name-part-type="order">Araneae</tp:taxon-name-part></tp:taxon-name>, <tp:taxon-name><tp:taxon-name-part taxon-name-part-type="family">Lycosidae</tp:taxon-name-part></tp:taxon-name>) from southern China</article-title><source>Zookeys</source><day>10</day><month>07</month><year>2025</year><volume>1244</volume><fpage>213</fpage><lpage>223</lpage><pub-id pub-id-type="doi">10.3897/zookeys.1244.149186</pub-id></mixed-citation></tp:treatment-meta><tp:nomenclature><label>﻿</label><tp:taxon-name>
              <object-id xmlns:xlink="http://www.w3.org/1999/xlink" content-type="arpha" xlink:type="simple">C7EAF53D-FFF8-50D3-9734-DBEAC45D7D04</object-id>
              <tp:taxon-name-part taxon-name-part-type="genus" reg="Sinartoria">Sinartoria</tp:taxon-name-part>
              <tp:taxon-name-part taxon-name-part-type="species" reg="dui">dui</tp:taxon-name-part>
              <object-id xmlns:xlink="http://www.w3.org/1999/xlink" content-type="zoobank" xlink:type="simple">https://zoobank.org/D63658EE-4A60-4B12-8EF3-03EB0BF34E16</object-id>
            </tp:taxon-name><tp:taxon-status xmlns:xlink="http://www.w3.org/1999/xlink" xlink:type="simple">sp. nov.</tp:taxon-status><xref ref-type="fig" rid="F1">Figs 1</xref><xref ref-type="fig" rid="F2">, 2</xref><xref ref-type="fig" rid="F3">, 3</xref><xref ref-type="fig" rid="F4">, 4 (杜氏华阿狼蛛)</xref></tp:nomenclature><tp:treatment-sec sec-type="type material" id="SECID0E2DAE"><title>Type material.</title><p><bold><italic>Holotype</italic></bold> • ♂ (<abbrev xmlns:xlink="http://www.w3.org/1999/xlink" xlink:title="School of Life Sciences, Southwest University" id="ABBRID0EGEAE" xlink:type="simple">SWUC</abbrev>-T-LY-22-01), China, Guangxi, Laibin City, Jinxiu Co. 26 April 2023, W.Q. Zhao leg. (<abbrev xmlns:xlink="http://www.w3.org/1999/xlink" xlink:title="School of Life Sciences, Southwest University" id="ABBRID0EKEAE" xlink:type="simple">SWUC</abbrev>). <bold><italic>Paratypes</italic></bold>: • 4♂3♀ (<abbrev xmlns:xlink="http://www.w3.org/1999/xlink" xlink:title="School of Life Sciences, Southwest University" id="ABBRID0EREAE" xlink:type="simple">SWUC</abbrev>-T-LY-22-02 to 08), same data as holotype (<abbrev xmlns:xlink="http://www.w3.org/1999/xlink" xlink:title="School of Life Sciences, Southwest University" id="ABBRID0EVEAE" xlink:type="simple">SWUC</abbrev>) • 3♂3♀ (<abbrev xmlns:xlink="http://www.w3.org/1999/xlink" xlink:title="School of Life Sciences, Southwest University" id="ABBRID0EZEAE" xlink:type="simple">SWUC</abbrev>-T-LY-22-09 to 14), China, Guangxi, Jinxiu Co., Silverwood Forest park, <named-content xmlns:xlink="http://www.w3.org/1999/xlink" content-type="dwc:verbatimCoordinates" xlink:type="simple"><named-content content-type="geo-json" specific-use="{&#34;type&#34;:&#34;Point&#34;,&#34;coordinates&#34;:[110.243889,24.169167]}" id="NCID0EAFAE" xlink:type="simple">24°10'9"N, 110°14'38"E</named-content></named-content>, elev. 1144 m, 26 April 2024, Q.L. Lu, C.C. Du and X.Y. Feng leg.</p><fig id="F1" position="float" orientation="portrait"><object-id xmlns:xlink="http://www.w3.org/1999/xlink" content-type="doi" xlink:type="simple">10.3897/zookeys.1244.149186.figure1</object-id><object-id xmlns:xlink="http://www.w3.org/1999/xlink" content-type="arpha" xlink:type="simple">79CA97BA-AB9B-5AAD-ACE9-F597BCADE07E</object-id><label>Figure 1.</label><caption><p>Photos of living <italic><tp:taxon-name><tp:taxon-name-part taxon-name-part-type="genus" reg="Sinartoria">Sinartoria</tp:taxon-name-part><tp:taxon-name-part taxon-name-part-type="species" reg="dui">dui</tp:taxon-name-part></tp:taxon-name></italic> sp. nov. <bold>A, C.</bold> Male; <bold>B, D, E.</bold> Female (photos taken by Qian-Le Lu).</p></caption><graphic xmlns:xlink="http://www.w3.org/1999/xlink" xlink:href="zookeys-1244-213_article-149186__-g001.jpg" position="float" orientation="portrait" xlink:type="simple" id="oo_1371233.jpg"><uri content-type="original_file" xlink:type="simple">https://binary.pensoft.net/fig/1371233</uri></graphic></fig></tp:treatment-sec><tp:treatment-sec sec-type="etymology" id="SECID0EBGAE"><title>Etymology.</title><p>The specific name is derived from the family name of Dr Du Congcong of Guangxi Normal University, acknowledging his assistance in collecting specimens in Guangxi.</p></tp:treatment-sec><tp:treatment-sec sec-type="diagnosis" id="SECID0EGGAE"><title>Diagnosis.</title><p><italic><tp:taxon-name><tp:taxon-name-part taxon-name-part-type="genus" reg="Sinartoria">Sinartoria</tp:taxon-name-part><tp:taxon-name-part taxon-name-part-type="species" reg="dui">dui</tp:taxon-name-part></tp:taxon-name></italic> sp. nov. resembles <italic><tp:taxon-name><tp:taxon-name-part taxon-name-part-type="genus" reg="Sinartoria">S.</tp:taxon-name-part><tp:taxon-name-part taxon-name-part-type="species" reg="damingshanensis">damingshanensis</tp:taxon-name-part></tp:taxon-name></italic> Wang, Framenau &amp; Zhang, 2021 in having a similar flamed-shaped terminal apophysis and three arms on the median apophysis in the male pedipalp and a large septum in the female epigyne (Figs <xref ref-type="fig" rid="F2">2A–D</xref>, <xref ref-type="fig" rid="F3">3B–F</xref>, <xref ref-type="fig" rid="F4">4B</xref>; <xref ref-type="bibr" rid="B10">Wang et al. 2021</xref>: 573, figs 1A–E, 2D–I). It can be differentiated from the latter by the lack of teeth on the anterior arm of median apophysis (Figs <xref ref-type="fig" rid="F2">2A, B</xref>, <xref ref-type="fig" rid="F3">3F</xref>; vs. with several teeth), a sheet-like retrolateral arm of median apophysis (Figs <xref ref-type="fig" rid="F2">2A, B</xref>, <xref ref-type="fig" rid="F3">3B–E</xref>; vs. knife-like); the trapezoid-shaped septum of the epigyne (Figs <xref ref-type="fig" rid="F2">2D</xref>, <xref ref-type="fig" rid="F4">4B</xref>; vs. somewhat triangular) and the proximally rod-like fertilization ducts (Figs <xref ref-type="fig" rid="F2">2E</xref>, <xref ref-type="fig" rid="F4">4C</xref>; vs. fertilization ducts crescent-shaped).</p><fig id="F2" position="float" orientation="portrait"><object-id xmlns:xlink="http://www.w3.org/1999/xlink" content-type="doi" xlink:type="simple">10.3897/zookeys.1244.149186.figure2</object-id><object-id xmlns:xlink="http://www.w3.org/1999/xlink" content-type="arpha" xlink:type="simple">5ACCE19A-27EF-52D2-8FEA-83B9B6FE27B3</object-id><label>Figure 2.</label><caption><p><italic><tp:taxon-name><tp:taxon-name-part taxon-name-part-type="genus" reg="Sinartoria">Sinartoria</tp:taxon-name-part><tp:taxon-name-part taxon-name-part-type="species" reg="dui">dui</tp:taxon-name-part></tp:taxon-name></italic> sp. nov. <bold>A–C.</bold> Holotype male; <bold>D, E.</bold> Paratype female; <bold>A.</bold> Left male palp, ventral view; <bold>B.</bold> Same, prolateral view; <bold>C.</bold> Embolic division, ventral view; <bold>D.</bold> Epigyne, ventral view; <bold>E.</bold> Vulva, dorsal view. Abbreviations: <bold><abbrev xmlns:xlink="http://www.w3.org/1999/xlink" xlink:title="anterior arm of median apophysis" id="ABBRID0EUJAE" xlink:type="simple">AA</abbrev></bold>–anterior arm of median apophysis; <bold><abbrev xmlns:xlink="http://www.w3.org/1999/xlink" xlink:title="basoembolic apophysis" id="ABBRID0EZJAE" xlink:type="simple">BEA</abbrev></bold>–basoembolic apophysis; <bold>C</bold>–conductor; <bold><abbrev xmlns:xlink="http://www.w3.org/1999/xlink" xlink:title="copulatory opening" id="ABBRID0EAKAE" xlink:type="simple">CO</abbrev></bold>–copulatory opening; <bold><abbrev xmlns:xlink="http://www.w3.org/1999/xlink" xlink:title="embolus" id="ABBRID0EFKAE" xlink:type="simple">Em</abbrev></bold>–embolus; <bold><abbrev xmlns:xlink="http://www.w3.org/1999/xlink" xlink:title="fertilization duct" id="ABBRID0EKKAE" xlink:type="simple">FD</abbrev></bold>–fertilization duct; <bold><abbrev xmlns:xlink="http://www.w3.org/1999/xlink" xlink:title="head of spermatheca" id="ABBRID0EPKAE" xlink:type="simple">HS</abbrev></bold>–head of spermatheca; <bold><abbrev xmlns:xlink="http://www.w3.org/1999/xlink" xlink:title="posterior arm of median apophysis" id="ABBRID0EUKAE" xlink:type="simple">PA</abbrev></bold>–posterior arm of median apophysis; <bold><abbrev xmlns:xlink="http://www.w3.org/1999/xlink" xlink:title="retrolateral arm of median apophysis" id="ABBRID0EZKAE" xlink:type="simple">RA</abbrev></bold>–retrolateral arm of median apophysis; <bold><abbrev xmlns:xlink="http://www.w3.org/1999/xlink" xlink:title="septum" id="ABBRID0E5KAE" xlink:type="simple">Se</abbrev></bold>–septum; <bold><abbrev xmlns:xlink="http://www.w3.org/1999/xlink" xlink:title="stalk of spermatheca" id="ABBRID0EDLAE" xlink:type="simple">SS</abbrev></bold>–stalk of spermatheca; <bold><abbrev xmlns:xlink="http://www.w3.org/1999/xlink" xlink:title="subtegulum" id="ABBRID0EILAE" xlink:type="simple">St</abbrev></bold>–subtegulum; <bold>TA1</bold>–terminal apophysis 1; <bold>TA2</bold>–terminal apophysis 2;<bold><abbrev xmlns:xlink="http://www.w3.org/1999/xlink" xlink:title="tegulum" id="ABBRID0ERLAE" xlink:type="simple">Te</abbrev></bold>–tegulum.</p></caption><graphic xmlns:xlink="http://www.w3.org/1999/xlink" xlink:href="zookeys-1244-213_article-149186__-g002.jpg" position="float" orientation="portrait" xlink:type="simple" id="oo_1371234.jpg"><uri content-type="original_file" xlink:type="simple">https://binary.pensoft.net/fig/1371234</uri></graphic></fig></tp:treatment-sec><tp:treatment-sec sec-type="description" id="SECID0E1LAE"><title>Description.</title><p><bold>Male</bold> (holotype, Figs <xref ref-type="fig" rid="F1">1A, C</xref>, <xref ref-type="fig" rid="F3">3A</xref>) total length 4.16. Carapace 2.26 long, 1.68 wide; opisthosoma 1.93 long, 1.28 wide. Eye sizes and interdistances: <abbrev xmlns:xlink="http://www.w3.org/1999/xlink" xlink:title="anterior median eye" id="ABBRID0EKMAE" xlink:type="simple">AME</abbrev> 0.08, <abbrev xmlns:xlink="http://www.w3.org/1999/xlink" xlink:title="anterior lateral eye" id="ABBRID0EOMAE" xlink:type="simple">ALE</abbrev> 0.07, PME0.29, <abbrev xmlns:xlink="http://www.w3.org/1999/xlink" xlink:title="posterior lateral eye" id="ABBRID0ESMAE" xlink:type="simple">PLE</abbrev> 0.24; <abbrev xmlns:xlink="http://www.w3.org/1999/xlink" xlink:title="anterior median eye" id="ABBRID0EWMAE" xlink:type="simple">AME</abbrev>–<abbrev xmlns:xlink="http://www.w3.org/1999/xlink" xlink:title="anterior median eye" id="ABBRID0E1MAE" xlink:type="simple">AME</abbrev> 0.08, <abbrev xmlns:xlink="http://www.w3.org/1999/xlink" xlink:title="anterior median eye" id="ABBRID0E5MAE" xlink:type="simple">AME</abbrev>–<abbrev xmlns:xlink="http://www.w3.org/1999/xlink" xlink:title="anterior lateral eye" id="ABBRID0ECNAE" xlink:type="simple">ALE</abbrev> 0.11, <abbrev xmlns:xlink="http://www.w3.org/1999/xlink" xlink:title="posterior median eye" id="ABBRID0EGNAE" xlink:type="simple">PME</abbrev>–<abbrev xmlns:xlink="http://www.w3.org/1999/xlink" xlink:title="posterior median eye" id="ABBRID0EKNAE" xlink:type="simple">PME</abbrev> 0.23, <abbrev xmlns:xlink="http://www.w3.org/1999/xlink" xlink:title="posterior median eye" id="ABBRID0EONAE" xlink:type="simple">PME</abbrev>–<abbrev xmlns:xlink="http://www.w3.org/1999/xlink" xlink:title="posterior lateral eye" id="ABBRID0ESNAE" xlink:type="simple">PLE</abbrev> 0.27. Clypeus height 0.07. Chelicerae yellow brown. Labium yellowish brown. Endites yellowish brown. Sternum black coarse long setae. Legs yellow brown, with brown pigmentation. Tibia with white setae, metatarsus and tarsus with notably long laterally protruding setae. Leg measurements: I 6.33 (1.78, 2.04, 1.64, 0.87); II 5.73 (1.58, 1.80, 1.51, 0.84); III 5.54 (1.47, 1.68, 1.57, 0.82); IV 8.09 (2.15, 2.48, 2.41, 1.05). Leg formula: 4123. Opisthosoma oval, dark brown dorsally, white spots on the front and end of the back.</p><p><bold><italic>Pedipalp</italic></bold> (Figs <xref ref-type="fig" rid="F2">2A–C</xref>, <xref ref-type="fig" rid="F3">3B–F</xref>). Median apophysis with three arms (<abbrev xmlns:xlink="http://www.w3.org/1999/xlink" xlink:title="anterior arm of median apophysis" id="ABBRID0EFOAE" xlink:type="simple">AA</abbrev>, <abbrev xmlns:xlink="http://www.w3.org/1999/xlink" xlink:title="retrolateral arm of median apophysis" id="ABBRID0EJOAE" xlink:type="simple">RA</abbrev> and <abbrev xmlns:xlink="http://www.w3.org/1999/xlink" xlink:title="posterior arm of median apophysis" id="ABBRID0ENOAE" xlink:type="simple">PA</abbrev>) protruded, <abbrev xmlns:xlink="http://www.w3.org/1999/xlink" xlink:title="anterior arm of median apophysis" id="ABBRID0EROAE" xlink:type="simple">AA</abbrev> triangular, <abbrev xmlns:xlink="http://www.w3.org/1999/xlink" xlink:title="retrolateral arm of median apophysis" id="ABBRID0EVOAE" xlink:type="simple">RA</abbrev> sheet-shaped, and <abbrev xmlns:xlink="http://www.w3.org/1999/xlink" xlink:title="posterior arm of median apophysis" id="ABBRID0EZOAE" xlink:type="simple">PA</abbrev> finger-shaped. Embolus long and slender, anterior part rests in a long groove of a large and complex terminal apophysis. Terminal apophysis with two arms, one of them sclerotized and groove-like, the other one membranous.</p><fig id="F3" position="float" orientation="portrait"><object-id xmlns:xlink="http://www.w3.org/1999/xlink" content-type="doi" xlink:type="simple">10.3897/zookeys.1244.149186.figure3</object-id><object-id xmlns:xlink="http://www.w3.org/1999/xlink" content-type="arpha" xlink:type="simple">C2FCA618-52D0-5E85-85DA-4E72C6EC0184</object-id><label>Figure 3.</label><caption><p><italic><tp:taxon-name><tp:taxon-name-part taxon-name-part-type="genus" reg="Sinartoria">Sinartoria</tp:taxon-name-part><tp:taxon-name-part taxon-name-part-type="species" reg="dui">dui</tp:taxon-name-part></tp:taxon-name></italic> sp. nov. <bold>A–F.</bold> Holotype male; <bold>A.</bold> Male habitus, dorsal view; <bold>B.</bold> Bulb, ventral view; <bold>C.</bold> Same, prolateral view; <bold>D.</bold> Left male palp, ventral view; <bold>E.</bold> Same, retrolateral view; <bold>F.</bold> Embolic division, ventral view.</p></caption><graphic xmlns:xlink="http://www.w3.org/1999/xlink" xlink:href="zookeys-1244-213_article-149186__-g003.jpg" position="float" orientation="portrait" xlink:type="simple" id="oo_1371235.jpg"><uri content-type="original_file" xlink:type="simple">https://binary.pensoft.net/fig/1371235</uri></graphic></fig><p><bold>Female</bold> (paratype, Figs <xref ref-type="fig" rid="F1">1B, D, E</xref>, <xref ref-type="fig" rid="F4">4A</xref>) total length 5.21. Carapace 2.19 long, 1.65 wide; opisthosoma 2.80 long, 1.93 wide. Eye sizes and interdistances: <abbrev xmlns:xlink="http://www.w3.org/1999/xlink" xlink:title="anterior median eye" id="ABBRID0EPQAE" xlink:type="simple">AME</abbrev> 0.09, <abbrev xmlns:xlink="http://www.w3.org/1999/xlink" xlink:title="anterior lateral eye" id="ABBRID0ETQAE" xlink:type="simple">ALE</abbrev> 0.08, <abbrev xmlns:xlink="http://www.w3.org/1999/xlink" xlink:title="posterior median eye" id="ABBRID0EXQAE" xlink:type="simple">PME</abbrev> 0.31, <abbrev xmlns:xlink="http://www.w3.org/1999/xlink" xlink:title="posterior lateral eye" id="ABBRID0E2QAE" xlink:type="simple">PLE</abbrev> 0.23; <abbrev xmlns:xlink="http://www.w3.org/1999/xlink" xlink:title="anterior median eye" id="ABBRID0E6QAE" xlink:type="simple">AME</abbrev>–<abbrev xmlns:xlink="http://www.w3.org/1999/xlink" xlink:title="anterior median eye" id="ABBRID0EDRAE" xlink:type="simple">AME</abbrev> 0.08, <abbrev xmlns:xlink="http://www.w3.org/1999/xlink" xlink:title="anterior median eye" id="ABBRID0EHRAE" xlink:type="simple">AME</abbrev>–<abbrev xmlns:xlink="http://www.w3.org/1999/xlink" xlink:title="anterior lateral eye" id="ABBRID0ELRAE" xlink:type="simple">ALE</abbrev> 0.10, <abbrev xmlns:xlink="http://www.w3.org/1999/xlink" xlink:title="posterior median eye" id="ABBRID0EPRAE" xlink:type="simple">PME</abbrev>–<abbrev xmlns:xlink="http://www.w3.org/1999/xlink" xlink:title="posterior median eye" id="ABBRID0ETRAE" xlink:type="simple">PME</abbrev> 0.24, <abbrev xmlns:xlink="http://www.w3.org/1999/xlink" xlink:title="posterior median eye" id="ABBRID0EXRAE" xlink:type="simple">PME</abbrev>–<abbrev xmlns:xlink="http://www.w3.org/1999/xlink" xlink:title="posterior lateral eye" id="ABBRID0E2RAE" xlink:type="simple">PLE</abbrev> 0.29. Clypeus height 0.07. Legs yellow brown, with brown pigmentation. Leg measurements: I 6.81 (1.97, 2.44, 1.45, 0.95); II 6.12 (1.77, 2.05, 1.46, 0.84); III 6.06 (1.71, 1.88, 1.62, 0.85); IV 8.76 (2.24, 2.83, 2.54, 1.15). Leg formula: 4123. Opisthosoma yellow brown dorsally, with black pattern. Ventral yellow brown.</p><fig id="F4" position="float" orientation="portrait"><object-id xmlns:xlink="http://www.w3.org/1999/xlink" content-type="doi" xlink:type="simple">10.3897/zookeys.1244.149186.figure4</object-id><object-id xmlns:xlink="http://www.w3.org/1999/xlink" content-type="arpha" xlink:type="simple">33665870-5372-599B-913E-952ECE8A8541</object-id><label>Figure 4.</label><caption><p><italic><tp:taxon-name><tp:taxon-name-part taxon-name-part-type="genus" reg="Sinartoria">Sinartoria</tp:taxon-name-part><tp:taxon-name-part taxon-name-part-type="species" reg="dui">dui</tp:taxon-name-part></tp:taxon-name></italic> sp. nov. <bold>A–C.</bold> Paratype female; <bold>A.</bold> Female habitus, dorsal view; <bold>B.</bold> Epigyne, ventral view; <bold>C.</bold> Vulva, dorsal view.</p></caption><graphic xmlns:xlink="http://www.w3.org/1999/xlink" xlink:href="zookeys-1244-213_article-149186__-g004.jpg" position="float" orientation="portrait" xlink:type="simple" id="oo_1371236.jpg"><uri content-type="original_file" xlink:type="simple">https://binary.pensoft.net/fig/1371236</uri></graphic></fig><p><bold><italic>Epigyne</italic></bold> (Figs <xref ref-type="fig" rid="F2">2D, E</xref>, <xref ref-type="fig" rid="F4">4B, C</xref>). Copulatory openings arc-shaped. Septum broad, trapezoid, narrow posteriorly. Spermathecal stalks slightly sclerotized, O-shaped. Spermathecal heads small with round end. Fertilization ducts small, with their length approximating the width of the spermathecal heads.</p></tp:treatment-sec><tp:treatment-sec sec-type="habitat" id="SECID0EOTAE"><title>Habitat.</title><p>Beneath the humus stratum in deciduous broadleaf forests.</p></tp:treatment-sec><tp:treatment-sec sec-type="distribution" id="SECID0ETTAE"><title>Distribution.</title><p>Known only from the type locality, Guangxi, China (Fig. <xref ref-type="fig" rid="F9">9</xref>).</p></tp:treatment-sec><tp:treatment-sec><!--Section generated to contain objects referenced in tp:taxon-treatment.--><fig id="F9" position="float" orientation="portrait"><object-id xmlns:xlink="http://www.w3.org/1999/xlink" content-type="doi" xlink:type="simple">10.3897/zookeys.1244.149186.figure9</object-id><object-id xmlns:xlink="http://www.w3.org/1999/xlink" content-type="arpha" xlink:type="simple">060AE87D-D447-53DE-92EC-93A26844562F</object-id><label>Figure 9.</label><caption><p>Distribution records of <italic><tp:taxon-name><tp:taxon-name-part taxon-name-part-type="genus" reg="Sinartoria">Sinartoria</tp:taxon-name-part><tp:taxon-name-part taxon-name-part-type="species" reg="dui">dui</tp:taxon-name-part></tp:taxon-name></italic> sp. nov., <italic><tp:taxon-name><tp:taxon-name-part taxon-name-part-type="genus" reg="Sinartoria">Sinartoria</tp:taxon-name-part><tp:taxon-name-part taxon-name-part-type="species" reg="maolan">maolan</tp:taxon-name-part></tp:taxon-name></italic> sp. nov. and <italic><tp:taxon-name><tp:taxon-name-part taxon-name-part-type="genus" reg="Sinartoria">Sinartoria</tp:taxon-name-part><tp:taxon-name-part taxon-name-part-type="species" reg="maolan">maolan</tp:taxon-name-part></tp:taxon-name></italic> sp. nov. in this study.</p></caption><graphic xmlns:xlink="http://www.w3.org/1999/xlink" xlink:href="zookeys-1244-213_article-149186__-g009.jpg" position="float" orientation="portrait" xlink:type="simple" id="oo_1371241.jpg"><uri content-type="original_file" xlink:type="simple">https://binary.pensoft.net/fig/1371241</uri></graphic></fig></tp:treatment-sec><ref-list><ref id="B10"><mixed-citation xmlns:xlink="http://www.w3.org/1999/xlink" xlink:type="simple"><person-group><name name-style="western"><surname>Wang</surname><given-names>LY</given-names></name><name name-style="western"><surname>Framenau</surname><given-names>VW</given-names></name><name name-style="western"><surname>Zhang</surname><given-names>ZS</given-names></name></person-group> (<year>2021</year>) <article-title>A further study on the wolf spider subfamily <tp:taxon-name><tp:taxon-name-part taxon-name-part-type="subfamily">Artoriinae</tp:taxon-name-part></tp:taxon-name> from China (<tp:taxon-name><tp:taxon-name-part taxon-name-part-type="order">Araneae</tp:taxon-name-part></tp:taxon-name>: <tp:taxon-name><tp:taxon-name-part taxon-name-part-type="family">Lycosidae</tp:taxon-name-part></tp:taxon-name>).</article-title><source>Zootaxa</source><volume>4964</volume>(<issue>3</issue>): <fpage>571</fpage>–<lpage>584</lpage>. <ext-link xlink:href="10.11646/zootaxa.4964.3.8" ext-link-type="doi" xlink:type="simple">https://doi.org/10.11646/zootaxa.4964.3.8</ext-link></mixed-citation></ref></ref-list></tp:taxon-treatment>
