# Supplementary material for: ﻿Three new species of the wolf spider genus Sinartoria Wang, Framenau & Zhang, 2021 (Araneae, Lycosidae) from southern China
Source: Zookeys. 2025 Jul 10;1244:213–23. doi: 10.3897/zookeys.1244.149186 (PMC12272081; doi:10.3897/zookeys.1244.149186)
Supplement: XML Treatment for Sinartoria nanling [file zookeys.1244.149186-treatment4.xml]

<!DOCTYPE tp:taxon-treatment
  PUBLIC "-//TaxonX//DTD Taxonomic Treatment Publishing DTD v0 20100105//EN" "tax-treatment-NSO.dtd">
<tp:taxon-treatment xmlns:tp="http://www.plazi.org/taxpub"><tp:treatment-meta><kwd-group><label>Taxon classification</label><kwd>
                <named-content content-type="kingdom">Animalia</named-content>
              </kwd><kwd>
                <named-content content-type="order">Araneae</named-content>
              </kwd><kwd>
                <named-content content-type="family">Lycosidae</named-content>
              </kwd></kwd-group><mixed-citation publication-type="journal"><person-group><name><surname>Lu</surname><given-names>Jin-Zhen</given-names></name><name><surname>Zhang</surname><given-names>Zhi-Sheng</given-names></name><name><surname>Wang</surname><given-names>Lu-Yu</given-names></name></person-group><article-title>﻿Three new species of the wolf spider genus <italic><tp:taxon-name><tp:taxon-name-part taxon-name-part-type="genus" reg="Sinartoria">Sinartoria</tp:taxon-name-part></tp:taxon-name></italic> Wang, Framenau &amp; Zhang, 2021 (<tp:taxon-name><tp:taxon-name-part taxon-name-part-type="order">Araneae</tp:taxon-name-part></tp:taxon-name>, <tp:taxon-name><tp:taxon-name-part taxon-name-part-type="family">Lycosidae</tp:taxon-name-part></tp:taxon-name>) from southern China</article-title><source>Zookeys</source><day>10</day><month>07</month><year>2025</year><volume>1244</volume><fpage>213</fpage><lpage>223</lpage><pub-id pub-id-type="doi">10.3897/zookeys.1244.149186</pub-id></mixed-citation></tp:treatment-meta><tp:nomenclature><label>﻿</label><tp:taxon-name>
              <object-id xmlns:xlink="http://www.w3.org/1999/xlink" content-type="arpha" xlink:type="simple">E9DA09EF-4BBA-52D6-9EAD-B97BAC3430FE</object-id>
              <tp:taxon-name-part taxon-name-part-type="genus" reg="Sinartoria">Sinartoria</tp:taxon-name-part>
              <tp:taxon-name-part taxon-name-part-type="species" reg="nanling">nanling</tp:taxon-name-part>
              <object-id xmlns:xlink="http://www.w3.org/1999/xlink" content-type="zoobank" xlink:type="simple">https://zoobank.org/2F65B577-B9E5-45B9-AD9E-C4FCB67A5785</object-id>
            </tp:taxon-name><tp:taxon-status xmlns:xlink="http://www.w3.org/1999/xlink" xlink:type="simple">sp. nov.</tp:taxon-status><xref ref-type="fig" rid="F7">Figs 7</xref><xref ref-type="fig" rid="F8">, 8 (南岭华阿狼蛛)</xref></tp:nomenclature><tp:treatment-sec sec-type="type material" id="SECID0EO6AE"><title>Type material.</title><p><bold><italic>Holotype</italic></bold> • ♀ (<abbrev xmlns:xlink="http://www.w3.org/1999/xlink" xlink:title="School of Life Sciences, Southwest University" id="ABBRID0EZ6AE" xlink:type="simple">SWUC</abbrev>-T-LY-24-01), China, Guangdong, Shaoguan City, Nanling Forest Park, July 2016, G.C. Zhou leg.</p></tp:treatment-sec><tp:treatment-sec sec-type="etymology" id="SECID0E46AE"><title>Etymology.</title><p>The specific name is derived from the type locality; a noun in apposition.</p></tp:treatment-sec><tp:treatment-sec sec-type="diagnosis" id="SECID0EDAAG"><title>Diagnosis.</title><p>Female of <italic><tp:taxon-name><tp:taxon-name-part taxon-name-part-type="genus" reg="Sinartoria">Sinartoria</tp:taxon-name-part><tp:taxon-name-part taxon-name-part-type="species" reg="nanling">nanling</tp:taxon-name-part></tp:taxon-name></italic> sp. nov. resembles <italic><tp:taxon-name><tp:taxon-name-part taxon-name-part-type="genus" reg="Sinartoria">S.</tp:taxon-name-part><tp:taxon-name-part taxon-name-part-type="species" reg="maolan">maolan</tp:taxon-name-part></tp:taxon-name></italic> sp. nov. in having the small septum and spermathecal head subglobular (Figs <xref ref-type="fig" rid="F7">7A, B</xref>, <xref ref-type="fig" rid="F8">8B, C</xref>; Figs <xref ref-type="fig" rid="F5">5A, B</xref>, <xref ref-type="fig" rid="F6">6B, C</xref>), but can be differentiated from the latter by long spermathecal stalks, unconnected at the base (Figs <xref ref-type="fig" rid="F7">7B</xref>, <xref ref-type="fig" rid="F8">8C</xref>; vs. short, connected at the base) and elliptical fertilization ducts (Figs <xref ref-type="fig" rid="F7">7B</xref>, <xref ref-type="fig" rid="F8">8C</xref>; vs. proximally eggplant-shaped).</p><fig id="F7" position="float" orientation="portrait"><object-id xmlns:xlink="http://www.w3.org/1999/xlink" content-type="doi" xlink:type="simple">10.3897/zookeys.1244.149186.figure7</object-id><object-id xmlns:xlink="http://www.w3.org/1999/xlink" content-type="arpha" xlink:type="simple">36C49362-7F2E-52B0-BCFC-022EBAC5C9E5</object-id><label>Figure 7.</label><caption><p><italic><tp:taxon-name><tp:taxon-name-part taxon-name-part-type="genus" reg="Sinartoria">Sinartoria</tp:taxon-name-part><tp:taxon-name-part taxon-name-part-type="species" reg="nanling">nanling</tp:taxon-name-part></tp:taxon-name></italic> sp. nov. <bold>A, B.</bold> Holotype female; <bold>A.</bold> Epigyne, ventral view; <bold>B.</bold> Vulva, dorsal view. Abbreviations: <bold><abbrev xmlns:xlink="http://www.w3.org/1999/xlink" xlink:title="copulatory opening" id="ABBRID0EZCAG" xlink:type="simple">CO</abbrev></bold>–copulatory opening; <bold><abbrev xmlns:xlink="http://www.w3.org/1999/xlink" xlink:title="fertilization duct" id="ABBRID0E5CAG" xlink:type="simple">FD</abbrev></bold>–fertilization duct; <bold><abbrev xmlns:xlink="http://www.w3.org/1999/xlink" xlink:title="head of spermatheca" id="ABBRID0EDDAG" xlink:type="simple">HS</abbrev></bold>–head of spermatheca; <bold><abbrev xmlns:xlink="http://www.w3.org/1999/xlink" xlink:title="septum" id="ABBRID0EIDAG" xlink:type="simple">Se</abbrev></bold>–septum; <bold><abbrev xmlns:xlink="http://www.w3.org/1999/xlink" xlink:title="stalk of spermatheca" id="ABBRID0ENDAG" xlink:type="simple">SS</abbrev></bold>–stalk of spermatheca.</p></caption><graphic xmlns:xlink="http://www.w3.org/1999/xlink" xlink:href="zookeys-1244-213_article-149186__-g007.jpg" position="float" orientation="portrait" xlink:type="simple" id="oo_1371239.jpg"><uri content-type="original_file" xlink:type="simple">https://binary.pensoft.net/fig/1371239</uri></graphic></fig><fig id="F8" position="float" orientation="portrait"><object-id xmlns:xlink="http://www.w3.org/1999/xlink" content-type="doi" xlink:type="simple">10.3897/zookeys.1244.149186.figure8</object-id><object-id xmlns:xlink="http://www.w3.org/1999/xlink" content-type="arpha" xlink:type="simple">6C403D7C-DF87-5DD7-94BA-51782BFA3A92</object-id><label>Figure 8.</label><caption><p><italic><tp:taxon-name><tp:taxon-name-part taxon-name-part-type="genus" reg="Sinartoria">Sinartoria</tp:taxon-name-part><tp:taxon-name-part taxon-name-part-type="species" reg="nanling">nanling</tp:taxon-name-part></tp:taxon-name></italic> sp. nov. <bold>A–C.</bold> Holotype female; <bold>A.</bold> Female habitus, dorsal view; <bold>B.</bold> Epigyne, ventral view; <bold>C.</bold> Vulva, dorsal view.</p></caption><graphic xmlns:xlink="http://www.w3.org/1999/xlink" xlink:href="zookeys-1244-213_article-149186__-g008.jpg" position="float" orientation="portrait" xlink:type="simple" id="oo_1371240.jpg"><uri content-type="original_file" xlink:type="simple">https://binary.pensoft.net/fig/1371240</uri></graphic></fig></tp:treatment-sec><tp:treatment-sec sec-type="description" id="SECID0EWEAG"><title>Description.</title><p><bold>Female</bold> holotype (Fig. <xref ref-type="fig" rid="F8">8A</xref>) total length 4.78. Carapace 2.45 long, 1.80 wide; opisthosoma 2.18 long, 1.73 wide. Eye sizes and interdistances: <abbrev xmlns:xlink="http://www.w3.org/1999/xlink" xlink:title="anterior median eye" id="ABBRID0ECFAG" xlink:type="simple">AME</abbrev> 0.08, <abbrev xmlns:xlink="http://www.w3.org/1999/xlink" xlink:title="anterior lateral eye" id="ABBRID0EGFAG" xlink:type="simple">ALE</abbrev> 0.06, <abbrev xmlns:xlink="http://www.w3.org/1999/xlink" xlink:title="posterior median eye" id="ABBRID0EKFAG" xlink:type="simple">PME</abbrev> 0.32, <abbrev xmlns:xlink="http://www.w3.org/1999/xlink" xlink:title="posterior lateral eye" id="ABBRID0EOFAG" xlink:type="simple">PLE</abbrev> 0.25; <abbrev xmlns:xlink="http://www.w3.org/1999/xlink" xlink:title="anterior median eye" id="ABBRID0ESFAG" xlink:type="simple">AME</abbrev>–<abbrev xmlns:xlink="http://www.w3.org/1999/xlink" xlink:title="anterior median eye" id="ABBRID0EWFAG" xlink:type="simple">AME</abbrev> 0.10, <abbrev xmlns:xlink="http://www.w3.org/1999/xlink" xlink:title="anterior median eye" id="ABBRID0E1FAG" xlink:type="simple">AME</abbrev>–<abbrev xmlns:xlink="http://www.w3.org/1999/xlink" xlink:title="anterior lateral eye" id="ABBRID0E5FAG" xlink:type="simple">ALE</abbrev> 0.09, <abbrev xmlns:xlink="http://www.w3.org/1999/xlink" xlink:title="posterior median eye" id="ABBRID0ECGAG" xlink:type="simple">PME</abbrev>–<abbrev xmlns:xlink="http://www.w3.org/1999/xlink" xlink:title="posterior median eye" id="ABBRID0EGGAG" xlink:type="simple">PME</abbrev> 0.23, <abbrev xmlns:xlink="http://www.w3.org/1999/xlink" xlink:title="posterior median eye" id="ABBRID0EKGAG" xlink:type="simple">PME</abbrev>–<abbrev xmlns:xlink="http://www.w3.org/1999/xlink" xlink:title="posterior lateral eye" id="ABBRID0EOGAG" xlink:type="simple">PLE</abbrev> 0.26. Clypeus height 0.09. Chelicerae yellow brown. Leg measurements: I 6.97 (1.97, 2.52, 1.59, 0.89); II 6.29 (1.78, 2.16, 1.55, 0.80); III 5.99 (1.65, 1.92, 1.62, 0.80); IV 8.80 (2.31, 2.77, 2.62, 1.10). Leg formula: 4123. Opisthosoma oval.</p><p><bold><italic>Epigyne</italic></bold> (Figs <xref ref-type="fig" rid="F7">7</xref>, <xref ref-type="fig" rid="F8">8B, C</xref>). Septum extends posteriorly. Spermathecal stalks long, unconnected at the base. Spermathecal subglobular. Fertilization ducts large, elliptical.</p><p><bold>Male.</bold> Unknown.</p></tp:treatment-sec><tp:treatment-sec sec-type="habitat" id="SECID0EFHAG"><title>Habitat.</title><p>Beneath the humus stratum in deciduous broadleaf forests.</p></tp:treatment-sec><tp:treatment-sec sec-type="distribution" id="SECID0EKHAG"><title>Distribution.</title><p>Known only from the type locality, Guangdong, China (Fig. <xref ref-type="fig" rid="F9">9</xref>).</p><fig id="F9" position="float" orientation="portrait"><object-id xmlns:xlink="http://www.w3.org/1999/xlink" content-type="doi" xlink:type="simple">10.3897/zookeys.1244.149186.figure9</object-id><object-id xmlns:xlink="http://www.w3.org/1999/xlink" content-type="arpha" xlink:type="simple">060AE87D-D447-53DE-92EC-93A26844562F</object-id><label>Figure 9.</label><caption><p>Distribution records of <italic><tp:taxon-name><tp:taxon-name-part taxon-name-part-type="genus" reg="Sinartoria">Sinartoria</tp:taxon-name-part><tp:taxon-name-part taxon-name-part-type="species" reg="dui">dui</tp:taxon-name-part></tp:taxon-name></italic> sp. nov., <italic><tp:taxon-name><tp:taxon-name-part taxon-name-part-type="genus" reg="Sinartoria">Sinartoria</tp:taxon-name-part><tp:taxon-name-part taxon-name-part-type="species" reg="maolan">maolan</tp:taxon-name-part></tp:taxon-name></italic> sp. nov. and <italic><tp:taxon-name><tp:taxon-name-part taxon-name-part-type="genus" reg="Sinartoria">Sinartoria</tp:taxon-name-part><tp:taxon-name-part taxon-name-part-type="species" reg="maolan">maolan</tp:taxon-name-part></tp:taxon-name></italic> sp. nov. in this study.</p></caption><graphic xmlns:xlink="http://www.w3.org/1999/xlink" xlink:href="zookeys-1244-213_article-149186__-g009.jpg" position="float" orientation="portrait" xlink:type="simple" id="oo_1371241.jpg"><uri content-type="original_file" xlink:type="simple">https://binary.pensoft.net/fig/1371241</uri></graphic></fig></tp:treatment-sec><tp:treatment-sec><!--Section generated to contain objects referenced in tp:taxon-treatment.--><fig id="F5" position="float" orientation="portrait"><object-id xmlns:xlink="http://www.w3.org/1999/xlink" content-type="doi" xlink:type="simple">10.3897/zookeys.1244.149186.figure5</object-id><object-id xmlns:xlink="http://www.w3.org/1999/xlink" content-type="arpha" xlink:type="simple">934BC648-863B-5FCD-BE03-B6DFB596BC69</object-id><label>Figure 5.</label><caption><p><italic><tp:taxon-name><tp:taxon-name-part taxon-name-part-type="genus" reg="Sinartoria">Sinartoria</tp:taxon-name-part><tp:taxon-name-part taxon-name-part-type="species" reg="maolan">maolan</tp:taxon-name-part></tp:taxon-name></italic> sp. nov. <bold>A, B.</bold> Holotype female; <bold>A.</bold> Epigyne, ventral view; <bold>B.</bold> Vulva, dorsal view. Abbreviations: <bold><abbrev xmlns:xlink="http://www.w3.org/1999/xlink" xlink:title="copulatory opening" id="ABBRID0EBZAE" xlink:type="simple">CO</abbrev></bold>–copulatory opening; <bold><abbrev xmlns:xlink="http://www.w3.org/1999/xlink" xlink:title="fertilization duct" id="ABBRID0EGZAE" xlink:type="simple">FD</abbrev></bold>–fertilization duct; <bold><abbrev xmlns:xlink="http://www.w3.org/1999/xlink" xlink:title="head of spermatheca" id="ABBRID0ELZAE" xlink:type="simple">HS</abbrev></bold>–head of spermatheca; <bold><abbrev xmlns:xlink="http://www.w3.org/1999/xlink" xlink:title="septum" id="ABBRID0EQZAE" xlink:type="simple">Se</abbrev></bold>–septum; <bold><abbrev xmlns:xlink="http://www.w3.org/1999/xlink" xlink:title="stalk of spermatheca" id="ABBRID0EVZAE" xlink:type="simple">SS</abbrev></bold>–stalk of spermatheca.</p></caption><graphic xmlns:xlink="http://www.w3.org/1999/xlink" xlink:href="zookeys-1244-213_article-149186__-g005.jpg" position="float" orientation="portrait" xlink:type="simple" id="oo_1371237.jpg"><uri content-type="original_file" xlink:type="simple">https://binary.pensoft.net/fig/1371237</uri></graphic></fig><fig id="F6" position="float" orientation="portrait"><object-id xmlns:xlink="http://www.w3.org/1999/xlink" content-type="doi" xlink:type="simple">10.3897/zookeys.1244.149186.figure6</object-id><object-id xmlns:xlink="http://www.w3.org/1999/xlink" content-type="arpha" xlink:type="simple">06533DE5-97F3-533C-92F2-D2C7F5DA6B62</object-id><label>Figure 6.</label><caption><p><italic><tp:taxon-name><tp:taxon-name-part taxon-name-part-type="genus" reg="Sinartoria">Sinartoria</tp:taxon-name-part><tp:taxon-name-part taxon-name-part-type="species" reg="maolan">maolan</tp:taxon-name-part></tp:taxon-name></italic> sp. nov. <bold>A–C.</bold> Holotype female; <bold>A.</bold> Female habitus, dorsal view; <bold>B.</bold> Epigyne, ventral view; <bold>C.</bold> Vulva, dorsal view.</p></caption><graphic xmlns:xlink="http://www.w3.org/1999/xlink" xlink:href="zookeys-1244-213_article-149186__-g006.jpg" position="float" orientation="portrait" xlink:type="simple" id="oo_1371238.jpg"><uri content-type="original_file" xlink:type="simple">https://binary.pensoft.net/fig/1371238</uri></graphic></fig></tp:treatment-sec></tp:taxon-treatment>
